# Supplementary material for: Spatial regulation of ribosomal protein gene expression revealed by spatial transcriptomic analysis in the water fern Ceratopteris richardii
Source: Front Plant Sci. 2026 Jan 19;16:1728120. doi: 10.3389/fpls.2025.1728120 (PMC12862073; doi:10.3389/fpls.2025.1728120)
Supplement: Supplementary Table 1 — TFs identified as feature genes excluding marker genes and SVGs excluding feature genes in this spatial transcriptome. [file Table1.xlsx]

## Sheet: Sheet1
genes	c0	c1	c2	c3	c4	c5	c6	c7	c8	c9	c10
eL39_19G017600	14.7012	16.4062	12.1438	16.7033	9.41691	14.1822	13.5608	10.4517	15.8082	19.0691	14.2907
eL39_13G096600	5.19823	7.40145	7.75147	6.63721	2.77449	4.80981	5.09604	5.57639	5.35291	7.29585	6.71291
eL8_28G064000	4.73642	6.02153	3.13632	5.74028	1.98669	4.56481	2.8544	3.10292	5.5845	4.2377	3.742
eL36_08G064600	7.22979	8.10739	7.35127	7.54265	4.17603	7.67905	6.02855	4.78802	7.05878	9.65864	6.14146
eS25_10G003600	33.4538	45.0539	30.4976	40.2446	19.8602	26.2895	26.1957	23.4378	35.0738	42.5078	29.8006
uS8_10G044000	7.16578	11.9726	8.69007	12.0997	6.65564	5.23475	10.1646	6.28676	11.0927	11.9673	8.5066
eL34_34G068800	3.24777	4.6121	2.87083	4.66461	2.1495	1.67082	3.88599	2.1939	4.9494	4.84717	5.5205
eL32_39G032400	7.02726	9.62972	5.7246	8.90349	5.8777	4.27916	6.09051	5.56827	9.03768	9.78843	9.8533
eS21_28G050200	15.7249	17.6144	15.0758	14.9351	14.6563	9.352	14.172	12.0923	14.3117	18.7922	14.969
uS12_02G071000	16.9259	20.0762	21.5239	18.5831	14.2753	10.7037	12.7658	14.0875	14.2889	18.7519	14.9034
eS10_11G066500	11.158	13.4592	8.09426	13.3902	10.2217	6.26167	11.6486	8.09564	14.5961	15.6312	7.64466
eL27_22G025200	1.01931	3.43036	1.19289	3.16775	1.23887	0.749155	4.42233	0.575374	4.75408	4.99864	0.826463
eL27_22G025300	2.69458	4.04916	1.233	3.58712	1.31905	1.56655	1.48752	3.21668	4.36125	4.35711	2.21503
uS9_05G019700	3.38932	4.81192	1.27535	5.07835	1.09654	3.58076	3.306	0.455332	6.19038	4.73992	2.0501
uL22_36G028400	1.52771	3.0465	1.01354	2.95073	1.01711	1.28139	2.69325	0.531858	3.63	3.2412	0.904116
uL2_01G015000	0.700182	2.07393	0.751086	1.94869	0.764271	0.109132	0.601063	0.483138	3.74788	2.84297	0.61382
eL30_21G027700	0.70693	1.60213	0.471751	1.3567	0	0.469967	0.696367	0	1.85898	2.06405	0.377691
uS3_06G062500	3.13649	4.08215	1.80448	4.36983	4.00068	2.06465	3.01071	0.307239	5.96181	3.8596	1.94317
uS7_09G021500	1.22708	2.9008	1.29174	2.97019	0.441356	1.81423	0.948024	1.62943	3.57029	2.2048	0.745374
uS12_07G004900	1.15454	2.64882	0.801201	2.22605	1.7586	1.00969	0.752496	1.4272	3.02061	3.17554	1.00406
eS10_26G002500	0.360773	1.08624	0.138132	1.09406	0.355439	0	0.485939	0	1.62585	1.43365	0.188253
P2_16G032200	1.90147	2.25475	0.444786	2.16981	0.848387	1.22497	1.16347	0.807376	2.89777	3.27315	2.1058
eL43_22G064400	6.07803	8.9388	5.08849	7.48119	4.53804	4.44885	6.33475	4.80161	8.20064	10.756	5.26678
uS14_06G036200	14.446	20.9944	12.632	18.6574	11.0577	12.8096	10.2865	14.7387	15.8467	24.0731	10.8594
eL39_08G063600	31.6813	50.4872	25.3132	45.0299	25.4759	22.8117	26.9018	23.3568	34.2664	45.5702	26.7136
eL42_14G031000	2.98988	4.62638	1.49577	3.84207	1.04838	0.479893	2.42444	2.14598	3.74514	2.55249	1.31198
uL5_39G033200	0.900928	1.75725	1.0007	2.30136	0.991002	1.05986	0	0.901316	2.16632	0.948038	1.56464
eS31_21G057000	13.2037	13.4447	7.39187	11.258	10.1885	7.30837	6.46232	6.76409	10.2787	9.55674	11.0818
uS11_38G005500	7.42674	10.5518	7.21646	9.03204	7.61299	6.05366	4.7434	5.14631	9.34584	11.3061	6.00318
eL27_11G027700	23.2751	33.1373	22.701	30.3116	22.3042	16.8952	18.2868	10.6969	27.4293	29.3681	18.7898
eL19_07G087100	10.0233	15.1791	9.17829	14.2014	9.61054	9.52219	11.363	7.40201	12.6343	13.8721	11.8723
uL15_29G012700	24.8685	33.8264	25.1547	30.7572	17.2266	20.7423	19.0201	14.2578	26.4542	34.3821	19.6649
eS26_21G032100	31.6403	45.5998	27.492	42.6044	26.1138	23.2351	25.8388	15.232	35.5623	39.6058	37.4939
eL40_08G035500	7.64359	10.5443	4.17601	8.89498	5.34922	6.33079	5.63377	5.25483	6.99233	7.57447	3.6301
eL39_10G064100	2.09491	4.21609	2.05924	4.48155	1.45267	1.03385	1.38859	2.33577	4.44181	5.54775	1.67143
uS13_06G075100	18.9102	29.8763	20.5688	28.3127	13.3931	15.6903	15.9396	14.1899	24.4916	27.8307	19.3457
eL14_27G036100	12.5274	19.8318	11.0526	17.0251	8.38438	3.71511	9.23727	8.15009	16.0701	16.0132	8.23698
uL29_10G004300	17.8908	27.3827	16.8476	27.3254	14.6687	14.7373	15.664	6.24517	23.2823	21.4766	21.2782
uS11_01G067700	12.9445	21.9682	12.9044	21.7258	11.4696	10.5206	12.2203	8.18792	18.3558	16.6223	13.5689
uL29_39G045700	2.96253	4.04545	1.38464	4.03607	1.03271	0.551744	2.13286	0.856211	5.23153	3.94447	3.45385
eS27_11G008500	2.08463	3.83381	1.77088	2.97909	1.01839	1.54321	0.834995	0.403128	4.04071	3.36748	0.984291
uL11_19G074300	4.04847	5.25999	1.4184	5.2047	3.1328	2.30213	4.1157	2.9924	5.82681	5.19834	3.01327
uL1_34G055700	9.21191	11.4911	4.20954	10.8273	6.43747	6.25771	5.71433	5.09796	10.6124	8.15239	5.54406
uL18_07G020600	0.649985	1.6066	1.06683	2.03859	0.735923	0.635311	0.939764	0.483138	2.45397	0.703046	1.41958
uL3_22G040700	2.03396	3.75314	1.62698	4.88069	1.70626	1.94734	1.75563	1.87986	5.04923	4.36945	3.28713
eS6_32G000200	2.40526	4.44294	1.94847	5.33843	2.7863	2.00397	2.44541	1.47922	5.55088	3.88715	2.22074
uS7_09G021600	1.29789	2.69752	0.783902	3.17525	1.44576	1.69476	1.53615	0.278816	3.84319	2.79822	2.07517
uS2_10G044300	1.2559	1.94063	0.337883	2.36396	0.443656	0.283062	0	0.536366	3.3091	1.27873	0.459488
eL21_07G094100	7.24438	10.0493	7.39199	10.1256	4.80426	4.92685	3.59406	8.64481	7.10314	9.11733	6.85504
eL13_06G067700	8.10464	12.395	7.76555	12.5632	5.72472	6.98036	11.7209	5.94792	13.1199	10.3848	9.24392
eL32_22G081000	13.3821	16.5126	9.63567	15.5484	8.17356	8.65832	12.4235	7.92379	14.9882	15.1996	14.333
uS17_02G042300	9.69977	12.1715	8.44202	12.8153	5.89824	6.55514	8.03451	1.42295	10.3824	12.2679	11.0173
eL33_13G067800	8.4642	10.0182	7.24945	9.54995	5.9152	3.95432	5.79372	2.72127	10.358	10.5392	6.43357
eS28_26G048900	20.9868	28.2768	16.5125	26.1289	18.0751	12.599	14.3895	12.1678	25.5917	27.1297	20.0974
uS14_31G071600	15.8037	19.7723	14.5873	16.6201	10.1962	9.70653	14.1464	9.27881	16.4357	18.0432	10.2974
P2_20G061600	18.9629	24.9562	18.5071	25.7443	14.6461	11.721	13.3693	12.2624	20.3585	24.3088	20.1268
eL42_07G068200	9.55826	15.4898	8.37664	15.3772	9.1461	8.45032	5.39658	6.234	13.8435	13.028	13.9426
eS19_24G077600	12.98	17.2469	8.44818	16.5692	8.18803	9.35679	8.25897	7.04585	15.1224	18.6511	8.95209
uL11_15G067600	17.1584	24.4786	9.60237	22.6117	13.0117	5.90936	11.8705	10.7515	16.9002	21.4954	14.8708
eL6_29G025100	19.0856	27.2083	11.4768	23.9739	13.4919	14.0024	18.8058	8.11	18.8463	27.2699	13.3833
eL30_36G058900	11.8248	16.7796	6.83025	15.9259	8.85544	9.76508	9.59079	5.30591	14.6602	16.7368	9.84976
uS7_09G021300	3.6723	5.44428	3.76009	5.55886	1.53098	1.86767	0.293858	2.42053	4.11249	4.52497	1.57933
eS31_31G024800	1.81905	4.08584	0.891322	4.50067	1.70157	0.216957	0.478171	0.636642	4.83791	4.00453	2.3857
eL37_17G080500	1.32795	4.1946	1.16873	3.98304	0.665234	0.588991	0.603554	0.953799	4.34263	3.61214	1.8266
eS17_34G021400	0.562985	2.69005	0.704388	2.42042	1.2011	0.576752	0.527276	0.79227	2.59541	1.79086	1.2496
eS8_12G096700	1.59398	4.77968	0.978711	5.17296	1.91864	1.54237	2.43473	0.993359	4.97592	1.96847	1.79234
eS30_20G020400	14.0367	23.9315	12.3786	20.5501	6.72845	7.11408	12.8383	9.88613	19.4102	19.7606	13.3845
uL22_02G040500	18.8673	30.129	17.1384	27.9237	15.3071	11.2604	11.03	17.0449	25.7008	25.5601	16.238
eL37_13G060700	19.7415	28.9997	15.4065	28.3746	15.3362	11.9012	16.4663	10.5889	21.5602	24.1136	20.1378
P1_01G125200	17.6421	31.081	18.2673	26.6129	13.7099	9.66871	13.9522	10.409	26.3334	27.4796	16.4097
uS5_31G046200	3.58702	4.61198	1.13576	4.64143	1.20045	2.69048	2.20473	0.410981	7.76151	3.898	2.9001
uL3_26G061200	44.4887	56.7463	24.0453	52.3859	29.3186	27.4024	40.04	26.3255	46.9502	56.1578	33.2401
eS6_16G007200	18.6447	26.8232	13.1183	28.0681	12.6399	20.7474	14.976	9.11122	24.8911	21.3265	13.5735
eL42_29G042400	4.89587	6.67518	3.32082	6.31109	2.78553	2.98213	2.68948	2.53449	6.14493	5.5922	5.48761
eL14_19G039800	7.53674	10.0856	6.33724	9.27722	3.76847	5.86771	3.78667	2.83329	10.9283	9.69771	8.73022
uL6_13G058300	3.43223	4.90949	4.49677	6.163	2.18876	3.93258	3.09924	2.15041	6.54505	5.06606	3.56607
eS12_37G058800	4.26611	6.5573	3.75846	6.63289	2.70528	2.77596	2.16574	4.02401	5.83619	5.5554	4.33443
eL22_08G045600	4.93348	7.25054	6.74199	7.03548	3.59489	2.33493	2.84607	1.52877	7.46289	7.86388	6.67419
uL4_18G033500	13.552	21.2917	5.43382	22.1819	9.80309	6.20854	11.2747	9.24175	17.3416	17.1098	6.73534
uL24_06G075600	2.83579	5.99112	1.93074	5.33927	2.61561	0.653268	5.85531	1.42263	4.97364	4.54883	2.76241
uS4_04G104600	19.2901	27.1978	11.9553	27.2778	16.441	11.0607	15.9448	9.73338	23.6277	26.2154	15.1852
eL38_07G049300	4.87752	8.45508	2.2098	7.28581	3.65808	3.41969	4.4019	1.05963	8.61113	7.94776	6.77784
uS10_10G040000	14.7647	24.0335	10.289	23.4079	9.32594	7.33351	10.0441	12.7442	20.3111	20.4416	8.95092
eL20_03G061300	9.92938	16.959	7.96404	16.7272	4.5608	8.93161	7.06689	4.91765	15.1139	14.4089	6.66392
uS19_1Z099000	6.6317	11.3307	5.79617	10.4574	3.93948	4.67334	4.86059	0.475984	10.1355	10.0785	6.29836
eS17_34G043500	9.93969	23.1861	12.4216	21.5666	11.182	5.3488	9.43305	6.73208	17.2938	19.4873	19.5531
uS17_06G039400	10.7212	18.2008	9.56757	19.1291	9.76438	4.3628	9.33126	3.55542	16.3953	14.5214	11.0395
eL40_27G040600	4.79252	7.8972	4.13179	7.50096	1.91936	1.48292	6.31425	2.5995	7.69606	6.90791	4.18017
eS21_37G056600	20.266	30.3921	21.7293	27.8781	14.0599	13.8817	16.313	13.7429	25.6936	27.389	20.169
uS10_35G056300	3.10445	5.26503	2.31371	4.44389	1.41107	1.09703	0.455404	0.676873	6.52348	4.12446	4.36638
eL34_29G078700	12.8135	21.0177	14.214	19.9946	8.79314	10.6823	6.98221	5.92763	16.3501	18.7053	14.1882
eL6_29G021300	6.08424	9.97248	5.19428	9.52563	3.56221	6.87008	5.1667	2.92471	10.6056	7.51737	4.87003
eL20_28G006400	5.5879	8.23859	4.06624	6.4919	3.24701	1.30008	2.77668	1.53205	6.13976	7.05681	1.98722
eS1_10G049700	3.1208	4.58102	1.59334	5.42784	1.9397	1.18793	1.06148	0	6.76776	3.59624	3.78705
uL6_1Z004300	9.31435	12.5505	5.25468	13.6509	5.24492	8.60718	7.42447	4.24753	13.5104	15.3258	7.12176
eS30_05G056700	10.5456	16.0531	6.71131	15.2555	6.46682	6.72514	10.7831	4.27911	14.6828	14.6932	9.23503
uS9_19G055700	10.0851	13.2955	4.68921	12.4769	5.12559	2.56805	9.53161	5.38943	12.6337	10.9265	7.4378
uS15_14G028200	7.98509	10.4911	3.92505	10.1557	3.08665	5.85466	5.08614	2.39354	10.7529	10.0945	5.53009
uL5_02G112300	46.5661	65.6286	22.2477	53.8366	27.3818	28.7071	31.278	20.145	43.144	68.2092	30.1193
eL15_31G036200	3.52293	7.11992	1.25663	6.01998	2.85038	2.38272	3.12591	2.05352	6.95368	6.13847	3.24519
P3_24G014300	20.1666	30.5892	8.48029	26.1714	15.0325	9.37405	18.6036	10.9392	25.3488	33.0978	18.2056
eL19_17G056200	2.84537	6.02528	2.78744	6.01188	1.96746	1.44503	3.02652	3.14323	7.22826	5.53617	3.59159
eL8_28G063900	7.85144	13.4995	5.81028	13.9765	5.58599	6.25736	3.90694	3.34456	12.6037	13.133	6.82398
eS1_32G043000	11.5742	18.8002	12.5982	19.2576	7.00521	11.243	6.19132	4.52529	16.9819	13.3151	11.1029
eS24_39G012600	7.67037	13.3455	6.14176	12.9429	10.3131	2.65187	2.48123	5.60051	11.7542	13.9951	7.7184
eL22_26G014800	15.3672	25.9237	12.0673	24.0299	11.1843	10.2102	10.3507	6.88239	21.793	23.1416	11.5893
uL24_25G058700	7.89475	12.0166	6.69984	11.3058	5.08535	3.76362	4.86309	3.4731	11.2574	8.83743	8.57951
uL2_30G024600	6.88724	11.776	5.82749	11.4737	4.308	4.76399	8.88258	4.75952	12.3402	9.32507	3.56004
eS12_37G058700	3.17357	5.44967	2.64057	5.07686	1.59916	1.21242	2.96981	0.398057	6.63419	4.40942	3.34285
eS27_05G019300	19.2618	27.6236	12.3888	25.1585	11.5868	8.13372	16.3088	8.17554	24.0859	29.6287	15.9211
eL29_22G077900	9.74253	16.1172	10.6503	15.538	4.84777	5.98415	8.98077	5.04596	15.32	17.7538	9.4419
eL31_13G014100	8.3444	12.3231	7.08431	10.1468	5.48665	4.6246	4.78099	2.49238	12.5489	11.75	4.90799
uL4_07G041200	2.31079	4.30173	0.802119	5.68789	0.894421	1.19045	0.559482	1.36966	7.48738	5.42704	3.04063
eS10_23G017600	8.31355	12.223	2.93003	13.2626	6.05547	5.41095	9.40997	4.2837	12.6114	13.8481	7.26553
uL14_06G080100	15.3408	27.487	10.7214	27.3226	9.46748	3.70828	13.7787	8.76798	24.1045	22.025	14.4879
eL15_30G015200	11.1623	17.0484	6.78252	16.2788	4.32587	5.13395	8.64918	5.22626	14.8149	13.5957	7.29905
eS7_35G018000	17.9759	28.2556	8.84906	27.2507	10.6344	7.67752	14.3139	9.69755	21.6549	24.6472	16.4204
uS5_30G013900	9.82076	14.8359	5.10664	15.7614	4.08065	5.858	8.69941	4.64604	14.4748	14.2156	8.13424
uS2_38G026900	12.9769	20.0459	8.00959	22.4759	8.6629	8.69019	8.88199	7.23276	18.5077	19.4181	9.92821
uL23_12G093600	4.72216	9.6116	2.67123	9.62228	1.29478	2.2794	5.81923	5.00946	9.90206	7.78728	3.62924
uS15_24G030900	8.78459	12.5525	4.7658	12.8974	5.12257	3.68426	6.1725	9.00781	10.2035	14.2643	4.4851
P1_21G004600	6.33948	10.1872	2.89384	10.1198	2.67621	4.50154	1.45621	4.35943	10.2493	7.91323	5.38949
uS8_20G029200	4.89624	8.92919	1.11481	8.45127	1.4589	3.3677	5.25294	0.504407	11.2614	9.04105	4.30861
eS31_21G057400	3.34709	6.95626	1.06592	6.52661	1.32746	2.33836	2.6237	1.09338	7.7612	6.07291	3.09276
uL30_11G041100	4.91441	10.4158	2.81477	10.3211	2.27362	4.27209	5.0508	1.09253	11.8739	9.05814	6.32794
eL29_39G032900	4.07581	6.86347	2.01845	7.11506	2.94635	2.12407	2.08903	0.626783	6.3627	6.36123	3.94294
eL8_08G064100	3.64414	7.05477	2.08996	6.30063	3.05516	1.20936	2.71489	1.79724	6.76423	6.44326	2.93912
eL24_27G010000	5.55222	13.0082	4.03235	12.0752	6.72409	4.00702	5.86732	3.51532	13.3692	11.0087	4.69627
eS4_01G129200	9.93923	18.2201	5.75892	17.9918	7.67527	3.73949	7.95059	3.92191	18.488	15.4726	5.74821
uL18_24G050100	2.66123	6.16327	1.29355	6.18481	3.14246	2.69767	2.15181	1.79566	7.01775	5.32203	4.54452
uL16_35G042700	11.1445	15.6166	5.72222	14.4069	5.67482	5.09043	4.1883	6.43135	16.3395	14.371	6.36906
eL40_08G072700	5.28582	9.86619	2.7769	8.67979	2.11654	1.97513	5.6926	3.63596	10.0172	10.2262	7.88652
eL21_10G032200	6.5907	13.3454	4.19667	10.9969	3.50035	3.49902	5.98683	3.226	15.5722	11.3689	7.49597
uS4_20G045700	3.31088	7.45937	2.30968	5.74902	0.977474	2.02137	4.70823	1.47859	9.17887	4.99333	3.08599
eS4_10G002500	5.81152	7.79118	2.1309	7.64257	3.87974	1.9826	3.07091	2.1397	8.31454	8.04916	4.14336
P2_02G042100	35.3215	47.7727	16.0868	39.4398	22.7041	18.4301	17.4481	18.0927	37.3381	49.5016	28.8343
eL28_25G035500	16.5686	25.7548	14.9858	25.3696	8.46057	6.94494	9.95077	6.34908	24.5976	25.0755	14.4096
RACK1_02G088700	4.88782	8.20922	4.59292	8.34439	2.29645	0.601891	3.35455	0.780257	11.7609	7.96032	3.6887
uL13_20G024700	5.53669	10.7816	5.33473	10.8185	3.43228	3.87284	4.97223	3.8773	10.4467	10.0005	4.4897
uL16_10G071500	10.7884	17.5388	8.40908	19.6537	5.95951	2.99808	11.7406	4.60779	17.2234	15.1058	10.6039
uL1_18G006900	8.67099	18.4304	7.65667	18.8471	6.21836	4.13837	7.60962	4.52255	16.6805	14.2733	7.92919
uL30_34G033800	10.4711	20.7603	8.76026	21.0676	8.27115	6.54825	9.34235	4.93231	21.2574	17.0664	8.81196
uL11_23G070600	2.4615	6.19936	2.98589	6.09612	1.67028	2.55639	1.95871	1.90014	8.47689	4.85843	4.46346
eL18_38G049200	16.4405	28.5807	12.7015	22.9685	10.4209	6.82711	9.88603	6.91725	18.6549	25.7872	15.2242
uS12_19G078000	3.90918	11.917	2.11154	10.3524	4.45595	7.08613	4.66155	0.197169	13.1989	11.6783	2.55949
eL13_21G071200	10.9379	18.3184	5.74251	17.5634	5.32076	3.66894	7.40562	3.33285	17.4904	12.2383	6.02328
eL21_24G006900	4.11158	8.36331	2.79094	7.65041	0.736127	1.55761	2.87235	1.25158	9.42628	8.26164	3.65033
uL23_14G096300	5.27721	12.6666	3.38483	12.5315	3.6475	3.04562	4.85786	0.608091	14.7632	11.0691	5.74962
eS12_37G058900	5.15859	9.12898	1.68324	8.11255	2.14413	1.69988	5.93065	1.80476	8.81769	6.44998	3.92313
uS15_14G028300	4.39364	5.67678	1.69682	5.94146	1.19014	2.16254	0.621492	1.05646	5.89019	4.99223	2.82777
uL18_24G049300	11.6156	17.7871	5.94232	21.6048	5.01225	8.61242	8.60137	5.63959	19.1271	19.1318	10.8221
eS31_22G050200	5.41245	11.8026	5.27324	10.0565	2.97702	2.47148	2.733	3.7471	12.9682	9.73655	5.79245
uL14_06G080000	4.00498	8.04254	2.80071	7.02146	2.2619	1.36886	0.921852	0.63067	8.79355	6.23993	3.01357
eL18_09G043000	3.20502	6.70081	2.64639	6.61728	1.45886	1.31788	1.52829	0.783791	7.0412	4.40414	3.01948
uL13_05G058300	7.83324	13.6277	5.36415	12.6514	4.57282	3.32655	3.80326	2.66521	12.1742	10.4659	8.05944
eS19_11G061300	3.17489	7.07821	2.23612	6.84479	0.311894	1.46404	1.22836	0.527426	7.44088	5.984	2.00575
uS13_25G059000	4.4684	7.19184	2.46624	7.33382	1.16723	1.83686	2.25773	0.842307	7.00352	6.36461	3.98819
eS28_01G107900	4.63201	7.83153	1.89272	7.86807	1.60715	1.24169	2.5007	0.28255	7.88083	5.93139	3.41209
eS7_32G072400	3.6881	7.38496	1.61851	6.64198	1.83072	1.82963	1.8324	0.821802	7.18013	5.38771	3.60816
uS3_12G046300	6.3667	13.7389	4.1442	14.2548	3.15872	2.98074	4.28491	2.75773	14.5033	9.36689	6.44488
uS14_33G042100	4.22381	10.8285	2.43842	10.8389	2.37901	2.50635	0.863976	1.81955	9.42765	10.5696	4.05908
eL38_28G050900	13.036	23.3748	8.80349	22.8171	7.0716	4.64684	6.96418	5.549	18.796	23.9038	9.67296
eL33_02G022500	8.92118	19.1089	7.12885	19.8699	4.62129	5.91477	6.743	3.6201	15.4151	19.0068	10.812
eL43_28G044800	12.6945	23.0667	7.05663	21.8048	8.64029	4.73596	12.1071	6.21893	20.6824	21.0898	10.929
uS7_09G021200	7.87055	12.9938	3.02114	12.6301	3.85949	4.75886	5.91947	2.37753	13.1558	12.6609	8.67576
eS8_01G124400	11.1802	18.2602	6.90058	17.6216	11.5186	4.77444	7.67339	5.69184	19.1791	18.3629	7.56921
eL38_25G019000	5.88901	8.9996	3.1757	7.9313	2.54196	2.09659	2.76864	1.76487	9.04119	10.7683	5.44397
eL30_31G042300	9.83893	18.9609	8.95767	16.4582	6.4779	3.52112	6.95028	2.36829	17.4355	17.6177	11.6845
eL36_04G069000	8.05275	18.4121	5.41811	16.3683	2.80964	3.94703	5.59608	2.69184	20.1395	19.7728	7.84392
uL10_18G048600	13.8775	27.6861	10.6596	26.193	7.14897	10.6297	8.76046	9.31963	31.9967	27.8886	17.42
(differentially expressed ribosomal protein genes)
RACK1_34G016800	18.5691	20.4642	15.3647	20.8249	20.429	15.6485	17.2336	15.246	19.4288	19.7047	10.6851
eL38_35G022300	0.535158	1.19384	0.608021	0.840557	0.466813	0	0.342278	0	1.02225	0.879097	0.130392
eL38_35G022100	0.746417	1.31527	0.639759	1.60846	0.402118	0.362319	0.506952	0	1.35017	1.76128	0.874267
uL14_14G092400	1.93713	3.63768	0.947712	3.31001	2.93151	1.85153	4.19681	1.2577	3.05533	3.78035	1.72928
eL24_24G022200	3.0383	4.25001	2.67244	3.43045	1.59661	4.6204	2.3812	2.45037	3.35601	2.57242	1.80476
eS17_04G070000	0.791834	1.07285	0.334979	1.23883	0.104734	0	0.528671	0	1.38224	1.50405	0.858432
eS28_31G025800	0.263426	0.605111	0.17034	0.735106	0.340136	0.338616	0.161072	0	0.83463	0.670082	0
eS24_04G017300	12.1997	16.6203	8.76238	15.4917	10.6721	11.3574	10.9985	8.68481	13.5495	14.3227	6.78276
eS27_26G067400	1.23767	2.14165	1.02464	2.56261	1.26532	1.64307	1.81767	0.468823	2.53415	1.42034	1.57803
uS17_27G062600	1.03166	1.44136	0.462606	1.14044	0.607207	0.494165	1.5446	0.410981	1.62239	1.0649	2.40106
eL31_24G003800	24.6979	27.1415	21.7149	26.6422	24.3524	17.3278	17.6742	15.6898	22.8465	27.7803	20.2652
uS19_37G059400	23.4638	27.3195	22.2073	24.5051	22.7028	16.361	18.8178	20.1454	22.7189	24.969	19.7193
(not differentially expressed ribosomal protein genes)
uS8_07G045700	0	0	0	0	0	0	0	0	0	0	0
eL38_35G022200	0	0	0	0	0	0	0	0	0	0	0
eL33_31G021600	0	0	0	0	0	0	0	0	0	0	0
eL33_29G046500	0	0	0	0	0	0	0	0	0	0	0
eL33_21G069900	0	0	0	0	0	0	0	0	0	0	0
eL33_31G011000	0	0	0	0	0	0	0	0	0	0	0
eL33_29G046600	0	0	0	0	0	0	0	0	0	0	0
eL33_22G080800	0	0	0	0	0	0	0	0	0	0	0
eL33_04G096000	0	0	0	0	0	0	0	0	0	0	0
eS6_12G045400	0	0	0	0	0	0	0	0	0	0	0
eS28_18G008300	0	0	0	0	0	0	0	0	0	0	0
eL21_02G106500	0	0	0	0	0	0	0	0	0	0	0
eL21_02G106400	0	0	0	0	0	0	0	0	0	0	0
eL21_37G066400	0	0	0	0	0	0	0	0	0	0	0
eL21_37G066500	0	0	0	0	0	0	0	0	0	0	0
eS27_35G000200	0	0	0	0	0	0	0	0	0	0	0
eS27_1Z241100	0	0	0	0	0	0	0	0	0	0	0
eS27_32G024500	0	0	0	0	0	0	0	0	0	0	0
eS27_1Z054000	0	0	0	0	0	0	0	0	0	0	0
uS11_07G088800	0	0	0	0	0	0	0	0	0	0	0
eL30_16G007800	0	0	0	0	0	0	0	0	0	0	0
uS10_21G082300	0	0	0	0	0	0	0	0	0	0	0
uL6_01G085000	0	0	0	0	0	0	0	0	0	0	0
eL42_18G074600	0	0	0	0	0	0	0	0	0	0	0
uL16_28G058600	0	0	0	0	0	0	0	0	0	0	0
eS21_13G098100	0	0	0	0	0	0	0	0	0	0	0
uL15_18G051900	0	0	0	0	0	0	0	0	0	0	0
uS14_12G053400	0	0	0	0	0	0	0	0	0	0	0
uS19_04G102500	0	0	0	0	0	0	0	0	0	0	0
uL10_38G004600	0	0	0	0	0	0	0	0	0	0	0
P2_19G031000	0	0	0	0	0	0	0	0	0	0	0
P2_15G037500	0	0	0	0	0	0	0	0	0	0	0
eS19_06G089600	0	0	0	0	0	0	0	0	0	0	0
eS8_35G019100	0	0	0	0	0	0	0	0	0	0	0
uL30_02G062600	0	0	0	0	0	0	0	0	0	0	0
uL30_34G033900	0	0	0	0	0	0	0	0	0	0	0
(not expressed ribosomal protein genes)
