# Supplementary material for: Spatial regulation of ribosomal protein gene expression revealed by spatial transcriptomic analysis in the water fern Ceratopteris richardii
Source: Front Plant Sci. 2026 Jan 19;16:1728120. doi: 10.3389/fpls.2025.1728120 (PMC12862073; doi:10.3389/fpls.2025.1728120)
Supplement: Supplementary Table 2 — All RP genes identified in C. richardii. Numbers were regularized Pearson residuals. [file Table2.xlsx]

## Sheet: 26 TFs
fern TFs	best hits	common names	gene families	putative functions
26G003400	AT3G53370	--	S1Fa-like	--
04G057600	AT2G47520	HRE2	ERF	hypoxia
31G034100	AT1G30970	SUF4	C2H2	delayed flowering
34G033600	AT3G57230	AGL16	MIKC_MADS	higher RNA accumulation in guard cells and trichomes
29G007700	AT1G27370	SPL10	SBP	development of lateral organs in association with shoot maturation in the reproductive phase
28G004000	AT5G62000	ARF2	ARF	enlarged rosette leaves, reduced fertility, later senescence
17G083000	AT1G52150	CNA	HD-ZIP	negatively regulates vascular cell differentiation
17G068000	AT2G25900	TZF1	C3H	RNA turnover
03G050900	AT1G76580	--	SBP	--
24G073300	AT3G16770	ERF72	ERF	resistance to H2O2 and heat stresses
07G086700	AT1G32540	LOL1	LSD	a positive regulator of cell death
35G035900	AT2G45880	BAM7	BES1	Activates gene expression in protoplast transactivation
02G084400	AT3G19184	REM1	B3	--
21G054400	AT5G06770	KHZ2	C3H	leaf senescence
1Z056800	AT5G03415	DPB	E2F/DP	G1/S transition in the cell division cycle
31G012100	AT1G32360	HIZ1	C3H	growth repression
10G052200	AT2G47070	SPL1	SBP	--
1Z150100	AT4G36920	APETALA 2	AP2	meristem maintenance
13G019400	AT4G14540	NF-YB3	NF-YB	--
08G011800	AT3G60630	LOM2	GRAS	promote cell differentiation at the periphery of shoot meristems
13G050900	AT5G54680	ILR3	bHLH	--
27G045400	AT5G03680	PTL	Trihelix	limiting lateral growth of organs
33G065500	AT3G61120	AGL13	MIKC_MADS	Expressed in pollen
11G047900	AT2G01060	--	G2-like	negative regulation of root hair growth
20G041500	AT5G24930	COL4	CO-like	Flowering repressor
24G042100	AT2G44730	--	Trihelix	--

## Sheet: 81 TFs
fern TFs	best hits	common names	gene families	putative functions
01G041100	AT5G57150	BHLH35	bHLH
01G058900	AT4G38900	DKML	bZIP
01G076400	AT2G20280	ATC3H21	C3H
02G064600	AT5G04410	NTL11	NAC	flavonoid biosynthesis under high light
02G081600	AT2G41900	OXS2	C3H	required for salt stress responses
02G104000	AT4G17750	HSF1	HSF	heat-shock inducible
03G049600	AT4G30080	ARF16	ARF	Involved in root cap cell differentiation
03G084000	AT2G23320	WRKY15	WRKY
04G022500	AT4G38910	BPC5	BBR-BPC
05G007100	AT4G32010	VAL2	B3	genome-wide polycomb silencing
05G067000	AT2G47850	ATC3H32	C3H
05G100900	AT2G19810	OZF1	C3H	involved in oxidative stress
06G022100	AT2G24430	NAC038	NAC
06G050900	AT5G42520	BPC6	BBR-BPC
06G073900	AT1G68810	ABS5	bHLH	ABNORMAL SHOOT
06G081700	AT1G45249	ABF2	bZIP	in all tissues under stress conditions
07G009600	AT1G76350	NLP5	Nin-like	additional cell divisions
07G021400	AT1G07530	SCL14	GRAS	stress-responsive
07G043800	AT3G19184	REM1	B3
07G065100	AT1G78700	BEH4	BES1
08G019000	AT2G28450	TRM2B	C3H
09G081300	AT5G58010	LRL3	bHLH	regulates root hair development
09G089400	AT5G04410	NTL11	NAC	flavonoid biosynthesis under high light
10G068700	AT3G24120	PHL2	G2-like	response to phosphate starvation
10G078200	AT1G30330	ARF6	ARF	stamen elongation
10G090700	AT3G24120	PHL2	G2-like	response to phosphate starvation
11G021600	AT2G21320	BBX18	DBB	circadian periodicity
11G043000	AT5G60200	TMO6	Dof	promotes radial growth
11G060700	AT2G35530	bZIP16	bZIP
12G010300	AT5G26880	AGL26	M-type_MADS	Root Specific
12G051300	AT1G24260	2025-09-03	MIKC_MADS
12G051800	AT3G57230	AGL16	MIKC_MADS	accumulation in guard cells and trichomes
12G061300	AT1G32640	JIN1	bHLH	Positive regulator of lateral root formation
13G005300	AT3G48590	HAP5A	NF-YC	expressed in vegetative and reproductive tissues
14G013900	AT4G25610	--	C2H2
14G040000	AT2G27470	NF-YB11	NF-YB
16G007500	AT5G57150	BHLH35	bHLH
16G027500	AT3G57230	AGL16	MIKC_MADS
16G041800	AT3G02830	ZFN1	C3H
17G002100	AT2G25900	TZF1	C3H	RNA turnover
17G054000	AT5G25830	GATA12	GATA
17G078100	AT3G20910	NF-YA9	NF-YA
17G079100	AT4G09180	FBH2	bHLH	FLOWERING
18G000500	AT4G14540	NF-YB3	NF-YB
18G071500	AT4G08250	--	GRAS
18G072400	AT1G30970	SUF4	C2H2	delayed flowering in winter-annual Arabidopsis
18G081200	AT4G04890	PDF2	HD-ZIP	expressed in the LI layer of the vegetative, floral and inflorescence meristems
18G081400	AT4G04890	PDF2	HD-ZIP	expressed in the LI layer of the vegetative, floral and inflorescence meristems
1Z008300	AT1G05230	HDG2	HD-ZIP	trichomes that appear glass-like
20G021600	AT5G43270	SPL2	SBP	development of lateral organs in association with shoot maturation in the reproductive phase
21G022800	AT1G32360	HIZ1	C3H	a role in growth repression
21G042300	AT1G76880	DF1	Trihelix	synthesis of seed mucilage polysaccharides
21G073100	AT1G68810	ABS5	bHLH	ABNORMAL SHOOT
22G034200	AT5G18830	SPL7	SBP	in roots and appears to play a role in copper homeostasis
22G051000	AT2G21240	BPC4	BBR-BPC
23G045800	AT1G30500	NF-YA7	NF-YA
23G047300	AT2G41900	OXS2	C3H	salt stress
23G048900	AT4G29230	SND4	NAC
24G053600	AT2G41900	OXS2	C3H	salt stress
25G025600	AT1G69170	SPL6	SBP	against Pseudomonas syringae
25G042500	AT3G06740	GATA15	GATA
26G064200	AT5G48150	PAT1	GRAS	response to far-red light
26G064400	AT5G51980	ATC3H63	C3H
26G071100	AT2G45880	BAM7	BES1	protoplast transactivation
27G042700	AT1G69120	AP1	MIKC_MADS
28G047900	AT2G01570	RGA	GRAS	Represses GA-induced vegetative growth
30G042900	AT1G19490	BZIP62	bZIP	induced by drought
30G061300	AT3G01470	HB1	HD-ZIP	involved in leaf and hypocotyl development
30G065000	AT5G47390	KUA1	MYB_related	cell expansion during leaf development by controlling ROS homeostasis
32G003100	AT3G19500	--	bHLH
32G008600	AT1G51190	PLT2	AP2	essential for quiescent center (QC) specification and stem cell activity
34G009100	AT5G06950	TGA2	bZIP	regulate PR gene expression
36G010900	AT1G56170	HAP5B	NF-YC	regulation of response to nutrient levels
36G020200	AT1G62360	STM	TALE	required for shoot apical meristem
36G032300	AT5G04410	NTL11	NAC	flavonoid biosynthesis under high light
37G042000	AT4G08250	--	GRAS
37G058000	AT1G14920	GAI	GRAS	Represses GA-induced vegetative growth
38G003600	AT1G49950	TRB1	MYB_related
38G012000	AT1G32360	HIZ1	C3H	a role in growth repression
38G016400	AT5G44180	RLT2	HB-other	promoting stamen filament elongation
38G021500	AT4G18960	AG	MIKC_MADS
